# Supplementary material for: Genome-Wide Investigation of N6-Methyladenosine Regulatory Genes and Their Roles in Tea (Camellia sinensis) Leaves During Withering Process
Source: Front Plant Sci. 2021 Jun 15;12:702303. doi: 10.3389/fpls.2021.702303 (PMC8240813; doi:10.3389/fpls.2021.702303)
Supplement: Supplementary file 1 [file Table_1.XLSX]

## Sheet: Sheet1
Supplementary Table S1. Detail information of m6A regulatory genes used for the construction of phylogenetic trees.
Species name	Name code	Accession number
Camellia sinensis	CsMTA1	CSS0005333.1
	CsMTA2	CSS0012502.1
	CsMTB1	CSS0011841.1
	CsMTB2	CSS0049575.2
	CsMTC	CSS0000683.1
	CsFIP37	CSS0046637.1
	CsVIR1	CSS0006601.1
	CsVIR2	CSS0032246.1
	CsHAKAI	CSS0020158.1
	CsALKBH1	CSS0020680.1
	CsALKBH2	CSS0008489.1
	CsALKBH3	CSS0017792.1
	CsALKBH4A	CSS0008904.1
	CsALKBH4B	CSS0044734.1
	CsALKBH5A	CSS0048561.1
	CsALKBH5B	CSS0030818.1
	CsALKBH5C	CSS0040682.1
	CsALKBH6	CSS0008831.1
	CsALKBH7A	CSS0031376.1
	CsALKBH7B	CSS0030661.1
	CsALKBH7C	CSS0003370.1
	CsALKBH8	CSS0017949.1
	CsALKBH9	CSS0020059.1
	CsALKBH10	CSS0031904.1
	CsALKBH11	CSS0042953.1
	CsECT1	CSS0027862.1
	CsECT2	CSS0022073.1
	CsECT3	CSS0049859.1
	CsECT4	CSS0034046.1
	CsECT5	CSS0032476.1
	CsECT6	CSS0027998.1
	CsECT7	CSS0000546.1
	CsECT8	CSS0044732.1
	CsCPSF30	CSS0024768.1
Arabidopsis thaliana	AtMTA	AT4G10760
	AtMTB	AT4G09980
	AtMTC	AT1G19340
	AtFIP37	AT3G54170
	AtVIR	AT3G05680
	AtHAKAI	AT5G01160
	AtALKBH1	AT4G02485
	AtALKBH2	AT2G22260
	AtALKBH3	AT3G14160
	AtALKBH4	AT1G31600
	AtALKBH5	AT1G48980
	AtALKBH6	AT1G11780
	AtALKBH7	AT3G14140
	AtALKBH8	AT1G14710
	AtALKBH9	AT2G17970
	AtALKBH10	AT4G02940
	AtALKBH11	AT4G20350
	AtALKBH12	AT2G48080
	AtALKBH13	AT4G36090
	AtECT1	AT3G03950
	AtECT2	AT3G13460
	AtECT3	AT5G61020
	AtECT4	AT1G55500
	AtECT5	AT3G13060
	AtECT6	AT3G17330
	AtECT7	AT1G48110
	AtECT8	AT1G79270
	AtECT9	AT1G27960
	AtECT10	AT5G58190
	AtECT11	AT1G09810
	AtECT12	AT4G11970
	AtCPSF30	AT1G30460
Vitis vinifera	VvMTA	VIT_16s0050g00820
	VvMTB	VIT_18s0001g11990
	VvMTC	VIT_02s0025g02400
	VvFIP37	VIT_17s0000g08940
	VvVIR	VIT_01s0026g00770
	VvHAKAI	VIT_08s0007g01710
	VvALKBH1B	VIT_08s0058g00940.t01
	VvALKBH2B	VIT_02s0087g00460.t01
	VvALKBH3B	VIT_01s0010g03650.t01
	VvALKBH4B	VIT_18s0075g00510.t01
	VvALKBH5B	VIT_01s0011g06270.t01
	VvALKBH6B	VIT_04s0023g03300.t01
	VvALKBH7B	VIT_07s0005g00160.t01
	VvALKBH8B	VIT_09s0002g00770.t01
	VvALKBH9B	VIT_12s0034g01810.t01
	VvALKBH10B	VIT_07s0104g00660.t01
	VvALKBH11B	VIT_00s0531g00040.t01
	VvECT1	VIT_08s0007g07450.t01
	VvECT2	VIT_05s0020g00460.t01
	VvECT3	VIT_10s0003g04600.t01
	VvECT4	VIT_12s0035g00970.t01
	VvECT5	VIT_01s0010g03690.t01
	VvECT6	VIT_09s0054g01600.t01
	VvECT7	VIT_02s0025g04760.t01
	VvECT8	VIT_11s0065g00160.t01
	VvECT9	VIT_02s0234g00050.t01
	VvECT10	VIT_19s0085g01100.t01
	VvECT11	VIT_06s0004g00200.t01
	VvCPSF30-1	VIT_19s0085g01100.t01
	VvCPSF30-2	VIT_11s0016g02020.t01
Solanum lycopersicum	SlMTA	Solyc05g056210
	SlMTB	Solyc04g079950
	SlMTC	Solyc05g056220
	SlMTD	Solyc08g066730
	SlFIP37	Solyc03g112520.2
	SlVIR	Solyc03g020020.2
	SlHAKAI	Solyc09g013120.2
	SlALKBH1	Solyc01g057570.2.1
	SlALKBH2	Solyc01g104130.2.1
	SlALKBH3	Solyc02g062180.2.1
	SlALKBH4	Solyc02g083960.2.1
	SlALKBH5	Solyc04g008240.2.1
	SlALKBH6	Solyc04g015080.2.1
	SlALKBH7	Solyc04g045590.2.1
	SlALKBH8	Solyc09g074920.2.1
	SlALKBH9	Solyc12g096230.1.1
	SlALKBH10	Solyc06g084380.2.1
	SlECT1	Solyc01g028860.2.1
	SlECT2	Solyc01g103540.2.1
	SlECT3	Solyc02g021760.2.1
	SlECT4	Solyc02g070240.2.1
	SlECT5	Solyc05g032850.2.1
	SlECT6	Solyc08g007730.2.1
	SlECT7	Solyc08g007750.2.1
	SlECT8	Solyc08g007760.2.1
	SlECT9	Solyc12g099090.1.1
Gossypium hirsutum	GhMTA	XP_016680561
	GhMTB	XP_016727624
	GhMTC	XP_016737208
	GhMTD	XP_016737225
	GhMTE	XP_016744874
	GhFIP37-1	XP_016713123
	GhFIP37-2	XP_016744365
	GhVIR1	XP_016680598
	GhVIR2	XP_016683630
	GhVIR3	XP_016738701
	GhHAKAI1	XP_016697854
	GhHAKAI2	XP_016669795
	GhHAKAI3	XP_016671089
	GhHAKAI4	XP_016739001
	GhHAKAI5	XP_016680118
	GhALKBH1	XP_016665696.1
	GhALKBH2	XP_016669260.1
	GhALKBH3	XP_016677574.1
	GhALKBH4	XP_016679476.1
	GhALKBH5	XP_016679620.1
	GhALKBH6	XP_016685599.1
	GhALKBH7	XP_016693163.1
	GhALKBH8	XP_016696061.1
	GhALKBH9	XP_016696628.1
	GhALKBH10	XP_016696882.1
	GhALKBH11	XP_016697004.1
	GhALKBH12	XP_016698993.1
	GhALKBH13	XP_016710745.1
	GhALKBH14	XP_016711004.1
	GhALKBH15	XP_016716875.1
	GhALKBH16	XP_016717475.1
	GhALKBH17	XP_016721013.1
	GhALKBH18	XP_016721222.1
	GhALKBH19	XP_016723041.1
	GhALKBH20	XP_016729961.1
	GhALKBH21	XP_016736800.1
	GhALKBH22	XP_016736847.1
	GhALKBH23	XP_016739247.1
	GhALKBH24	XP_016748136.1
	GhALKBH25	XP_016751250.1
	GhALKBH26	XP_016752086.1
	GhECT1	XP_016667945.1
	GhECT2	XP_016667968.1
	GhECT3	XP_016667992.1
	GhECT4	XP_016668000.1
	GhECT5	XP_016674188.1
	GhECT6	XP_016675264.1
	GhECT7	XP_016675344.1
	GhECT8	XP_016675350.1
	GhECT9	XP_016680249.1
	GhECT10	XP_016680250.1
	GhECT11	XP_016688844.1
	GhECT12	XP_016691259.1
	GhECT13	XP_016691261.1
	GhECT14	XP_016693884.1
	GhECT15	XP_016701281.1
	GhECT16	XP_016707486.1
	GhECT17	XP_016711224.1
	GhECT18	XP_016712522.1
	GhECT19	XP_016713402.1
	GhECT20	XP_016715196.1
	GhECT21	XP_016717086.1
	GhECT22	XP_016717506.1
	GhECT23	XP_016721632.1
	GhECT24	XP_016724276.1
	GhECT25	XP_016727157.1
	GhECT26	XP_016732061.1
	GhECT27	XP_016734575.1
	GhECT28	XP_016742192.1
	GhECT29	XP_016749741.1
Zea mays	ZmMTA	Zm00001d017566
	ZmMTB	Zm00001d028128
	ZmMTC	Zm00001d027671
	ZmFIP37-1	Zm00001d004109
	ZmFIP37-2	Zm00001d015194
	ZmFIP37-3	Zm00001d029893
	ZmFIP37-4	Zm00001d054001
	ZmFIP37-5	Zm00001d014159
	ZmVIR1	Zm00001d013829
	ZmVIR2	Zm00001d018616
	ZmHAKAI1	Zm00001d013962
	ZmHAKAI2	Zm00001d032600
	ZmALKBH1	Zm00001d045417_P001
	ZmALKBH2	Zm00001d002420_P001
	ZmALKBH3	Zm00001d032931_P001
	ZmALKBH4	Zm00001d045782_P001
	ZmALKBH5	Zm00001d009927_P003
	ZmALKBH6	Zm00001d028369_P001
	ZmALKBH7	Zm00001d049184_P001
	ZmALKBH8	Zm00001d007682_P002
	ZmALKBH9	Zm00001d012991_P001
	ZmALKBH10	Zm00001d038146_P001
	ZmECT1	Zm00001d034996_P011
	ZmECT2	Zm00001d049360_P007
	ZmECT3	Zm00001d004726_P001
	ZmECT4	Zm00001d043860_P001
	ZmECT5	Zm00001d043860_P010
	ZmECT6	Zm00001d014378_P001
	ZmECT7	Zm00001d007890_P001
	ZmECT8	Zm00001d002008_P001
	ZmECT9	Zm00001d008913_P001
	ZmECT10	Zm00001d024339_P001
	ZmECT11	Zm00001d031981_P001
	ZmECT12	Zm00001d051781_P001
	ZmECT13	Zm00001d034005_P001
	ZmECT14	Zm00001d048424_P001
	ZmECT15	Zm00001d048501_P001
	ZmECT16	Zm00001d032562_P001
	ZmECT17	Zm00001d049729_P001
	ZmECT18	Zm00001d027731_P016
	ZmECT19	Zm00001d036594_P001
	ZmECT20	Zm00001d047072_P001
	ZmECT21	Zm00001d011602_P001
	ZmECT22	Zm00001d010826_P001
	ZmECT23	Zm00001d018896_P001
	ZmECT24	Zm00001d038120_P001
	ZmECT25	Zm00001d002372_P001
	ZmCPSF30-1	Zm00001d046630_P017
Triticum aestivum	TaMTA-D	TraesCS6D01G236200
	TaMTA-A	TraesCS6A01G254900
	TaMTC-D	TraesCS4D01G261800
	TaMTB-A	TraesCS4A01G413300
	TaMTB-D	TraesCS4D01G311200
	TaMTA-B	TraesCS6B01G270600
	TaMTC-B	TraesCS4B01G261500
	TaMTB-B	TraesCS4B01G314000
	TaMTC-A	TraesCS4A01G040800
	TaFIP37-1D	TraesCS7D01G343800
	TaFIP37-2D	TraesCS7D01G234600
	TaFIP37-2A	TraesCS7A01G234600
	TaFIP37-1B	TraesCS7B01G132800
	TaVIR-D	TraesCS7D01G345400
	TaVIR-A	TraesCS7A01G338200
	TaVIR-B	TraesCS7B01G249400
	TaHAKAI1-D	TraesCS1D01G161400
	TaHAKAI1-A	TraesCS1A01G164400
	TaHAKAI1-B	TraesCS1B01G181200
	TaHAKAI2-D	TraesCS1D01G150900
	TaALKBH1	TraesCS5D01G482900.1
	TaALKBH2	TraesCS6D01G314200.2
	TaALKBH3	TraesCS7D01G075200.1
	TaALKBH4	TraesCS7A01G081300.1
	TaALKBH5	TraesCS7D01G217000.1
	TaALKBH6	TraesCS1B01G262000.1
	TaALKBH7	TraesCS5B01G482500.1
	TaALKBH8	TraesCS1D01G250900.1
	TaALKBH9	TraesCS6A01G334700.2
	TaALKBH10	TraesCS7A01G215100.1
	TaALKBH11	TraesCS4A01G378300.1
	TaALKBH12	TraesCS1A01G251400.1
	TaALKBH13	TraesCS2B01G628500.1
	TaALKBH14	TraesCS5A01G470000.1
	TaALKBH15	TraesCS2D01G433200.1
	TaALKBH16	TraesCS3B01G018500.1
	TaALKBH17	TraesCS2A01G436700.1
	TaALKBH18	TraesCS3B01G113400.1
	TaALKBH19	TraesCS6B01G365100.2
	TaALKBH20	TraesCS2D01G579000.1
	TaALKBH21	TraesCS2D01G579400.1
	TaALKBH22	TraesCS7B01G122300.1
	TaALKBH23	TraesCS3A01G028300.1
	TaALKBH24	TraesCS2A01G568300.1
	TaALKBH25	TraesCS2B01G456500.1
	TaALKBH26	TraesCS3A01G097700.1
	TaALKBH27	TraesCS3D01G017600.1
	TaALKBH28	TraesCS3D01G098200.1
	TaALKBH29	TraesCS4D01G230700.2
	TaECT1	TraesCS7D01G276800.1
	TaECT2	TraesCS7D01G285000.3
	TaECT3	TraesCS7B01G363200.1
	TaECT4	TraesCS5D01G396400.2
	TaECT5	TraesCS1B01G057800.1
	TaECT6	TraesCS5D01G439100.1
	TaECT7	TraesCS5D01G439200.1
	TaECT8	TraesCS1B01G128700.1
	TaECT9	TraesCS1D01G109300.1
	TaECT10	TraesCS4A01G125600.1
	TaECT11	TraesCS5B01G391500.3
	TaECT12	TraesCS5B01G432900.1
	TaECT13	TraesCS5B01G433000.3
	TaECT14	TraesCS1A01G105700.1
	TaECT15	TraesCS7A01G276800.1
	TaECT16	TraesCS7A01G291700.5
	TaECT17	TraesCS2A01G011400.1
	TaECT18	TraesCS5A01G386600.2
	TaECT19	TraesCS1D01G045100.1
	TaECT20	TraesCS4D01G273200.1
	TaECT21	TraesCS5A01G431100.1
	TaECT22	TraesCS5A01G431200.1
	TaECT23	TraesCS2D01G012200.1
	TaECT24	TraesCS3D01G199400.1
	TaECT25	TraesCS3D01G267900.1
	TaECT26	TraesCS2B01G010200.1
	TaECT27	TraesCS4B01G179100.4
	TaECT28	TraesCS7B01G174500.1
	TaECT29	TraesCS7B01G182100.2
	TaECT30	TraesCS3B01G232300.1
	TaECT31	TraesCS4B01G274500.1
	TaECT32	TraesCS3A01G199100.1
	TaECT33	TraesCS3A01G267700.1
	TaECT34	TraesCS4A01G031600.1
	TaECT35	TraesCS4D01G180500.5
	TaECT36	TraesCS3B01G301100.1
	TaCPSF30-1	TraesCS7D01G285000.1
	TaCPSF30-2	TraesCS6A01G138900.1
	TaCPSF30-3	TraesCS1A01G044500.1
	TaCPSF30-4	TraesCS7A01G461800.1
	TaCPSF30-5	TraesCS6B01G167200.1
Oryza sativa	OsMTA	BGIOSGA008791
	OsMTB	BGIOSGA011274
	OsMTC	BGIOSGA011451-PA
	OsFIP37	BGIOSGA021252
	OsVIR	BGIOSGA010444
	OsHAKAI	BGIOSGA033196
	OsALKBH1	BGIOSGA013818-PA
	OsALKBH2	BGIOSGA035274-PA
	OsALKBH3	BGIOSGA014410-PA
	OsALKBH4	BGIOSGA011145-PA
	OsALKBH5	BGIOSGA018089-PA
	OsALKBH6	BGIOSGA022263-PA
	OsALKBH7	BGIOSGA033603-PA
	OsALKBH8	BGIOSGA022711-PA
	OsALKBH9	BGIOSGA031904-PA
	OsALKBH10	BGIOSGA032373-PA
	OsALKBH11	BGIOSGA038681-PA
	OsALKBH12	BGIOSGA018088-PA
	OsECT1	BGIOSGA026507-PA
	OsECT2	BGIOSGA023462-PA
	OsECT3	BGIOSGA017079-PA
	OsECT4	BGIOSGA027440-PA
	OsECT5	BGIOSGA015820-PA
	OsECT6	BGIOSGA018969-PA
	OsECT7	BGIOSGA024746-PA
	OsECT8	BGIOSGA012502-PA
	OsECT9	BGIOSGA003409-PA
	OsECT10	BGIOSGA011417-PA
	OsECT11	BGIOSGA004205-PA
	OsECT12	BGIOSGA013554-PA
	OsECT13	BGIOSGA026510-PA
	OsCPSF30-1	BGIOSGA023330-PA
Selaginella moellendorffii	SmMTA	EFJ09274
	SmMTB	EFJ12854
	SmFIP37	EFJ12721
	SmALKBH1	EFJ25952
	SmALKBH2	EFJ18741
	SmALKBH3	EFJ15148
	SmALKBH4	EFJ27578
	SmALKBH5	EFJ08437
	SmALKBH6	EFJ17881
	SmALKBH7	EFJ05531
	SmALKBH8	EFJ16410
	SmALKBH9	EFJ34055
	SmALKBH10	EFJ34011
	SmALKBH11	EFJ37518
	SmALKBH12	EFJ37557
	SmALKBH13	EFJ36068
	SmALKBH14	EFJ13108
	SmALKBH15	EFJ19468
	SmALKBH16	EFJ10423
	SmECT1	EFJ27920
	SmECT2	EFJ33696
	SmECT3	EFJ36744
	SmECT4	EFJ37046
	SmCPSF30-1	EFJ25932
	SmCPSF30-2	EFJ10877
Marchantia polymorpha	MpMTA	PTQ41153
	MpMTB	PTQ48522
	MpMTC	PTQ48681
	MpFIP37	PTQ36843
	MpVIR1	PTQ35094
	MpVIR2	PTQ45696
	MpHAKAI	PTQ35842
	MpALKBH1	PTQ27624.1
	MpALKBH2	PTQ27625.1
	MpALKBH3	PTQ27626.1
	MpALKBH4	PTQ36973.1
	MpALKBH5	PTQ36974.1
	MpALKBH6	PTQ41064.1
	MpALKBH7	PTQ47556.1
	MpALKBH8	PTQ49175.1
	MpALKBH9	PTQ50554.1
	MpALKBH10	PTQ41569.1
	MpECT1	PTQ32106.1
	MpECT2	PTQ32107.1
	MpECT3	PTQ37554.1
	MpECT4	PTQ47584.1
	MpCPSF30-1	PTQ30024.1
	MpCPSF30-2	PTQ32596.1
Physcomitrella patens	PpMTA	PNR63074
	PpMTB	PNR53629
	PpMTC	PNR53168
	PpMTD	PNR47088
	PpFIP37-1	PNR49466
	PpFIP37-2	PNR29369
	PpVIR	PNR30964
	PpHAKAI1	PNR33030
	PpHAKAI2	PNR28918
	PpHAKAI3	PNR49853
	PpALKBH1	PNR60095
	PpALKBH2	PNR59754
	PpALKBH3	PNR49730
	PpALKBH4	PNR39724
	PpALKBH5	PNR39393
	PpALKBH6	PNR37141
	PpALKBH7	PNR34407
	PpECT1	PNR58341
	PpECT2	PNR49513
	PpECT3	PNR46918
	PpECT4	PNR32996
