# Supplementary material for: Genome-Wide Investigation of N6-Methyladenosine Regulatory Genes and Their Roles in Tea (Camellia sinensis) Leaves During Withering Process
Source: Front Plant Sci. 2021 Jun 15;12:702303. doi: 10.3389/fpls.2021.702303 (PMC8240813; doi:10.3389/fpls.2021.702303)
Supplement: Supplementary file 2 [file Table_2.XLSX]

## Sheet: Sheet1
Supplementary Table S2. Primers used in this study.
Purpose	Primer name	Classification	Sequence (5'-3')
qRT-PCR	CsMTA1	Forward	CAGACCCACATTTATCAGGATTGC
		Reverse	CAAAGCCTCGAGATCCTTCAAATC
	CsMTA2	Forward	CAAGATGTGACGCCTATGATGATG
		Reverse	GCAGGAACATTAAGACTACGCATC
	CsMTB1	Forward	TAGAGAAGGATGGATGCAAGGATG
		Reverse	CTCTGAAACTCCCATTCTCTTCCA
	CsMTB2	Forward	GGAGGACATAGCGAGAAAGATTGA
		Reverse	ATCCCTCCAAGAATTCTGATCTCG
	CsMTC	Forward	CCAATGCAGTATTCATCGATCCAG
		Reverse	TCTGTGGGATCTTCTTTGGAGTAC
	CsFIP37	Forward	GTTGTGGAAGTAGATGGTTGTAGC
		Reverse	CTGCAGGGTCCTACATTTAGACAT
	CsVIR1	Forward	CCTCTTCCTCTACGTTATGCATCT
		Reverse	AGACGATCTATAGCATTGACCACC
	CsVIR2	Forward	GAGGGCAGGTCTAGAAATTGTGTA
		Reverse	CAGAATCGAGAAATGTGCTGTCTG
	CsHAKAI	Forward	GAACGGGATGGCAAAGGTATATTG
		Reverse	CTAATCCTGACCACTTCCATAGCT
	CsALKBH1	Forward	CGTGATCAACAGTCTTCATTGCTC
		Reverse	CACCACCTCACGAACTAAATTAGC
	CsALKBH2	Forward	CCAGCCTAGAGACACTTGTTATGT
		Reverse	CCAACCTACATAATCATTGCCACC
	CsALKBH3	Forward	GCAAAGCTTCGACTACAGATGATG
		Reverse	CTCCTGCATTGTTTAACCCTAACC
	CsALKBH4A	Forward	CTGCCACCTCGATCAATGTTATTG
		Reverse	CTCTTCTGATCGCACTATCCTTCA
	CsALKBH4B	Forward	CAGATATCCTAACCTCGCTCAGAC
		Reverse	GGAGAGTCTGAGTCCCTAATGAGA
	CsALKBH5A	Forward	CGACGATCCATTCCTAGTCAAGTA
		Reverse	GGGTTCCACATCTCCATCAATTTC
	CsALKBH5B	Forward	GTCAACATTTACGAAGAAGGGGAC
		Reverse	GCAATAGAACCACTGAACTCACCA
	CsALKBH5C	Forward	CTGGTGAGTTCAGTGGTTGTATTG
		Reverse	GAAGTCCTTGCAAATCAGGTTCAG
	CsALKBH6	Forward	TGTCAGTCATGTTGATGGTCCTAG
		Reverse	AAGAGTACTCCACCGTAACTTCTG
	CsALKBH7A	Forward	CCATTTGAGTATGATTGGTGAGCC
		Reverse	GTTGCAAAGAGTATAACACCTCGG
	CsALKBH7B	Forward	GTTATACTCTTTGCAACAGGTGGC
		Reverse	CCCTATCTCCTTTCTCCAAACTCA
	CsALKBH7C	Forward	CTCCAAATGTCATCCAAGTCCAAC
		Reverse	GTTTCAGTTGCCATAGTCGTTGAC
	CsALKBH8	Forward	CGGATCTGTTAATTCATCACCTGC
		Reverse	CAATCTTCTTCTGCTCCTCGGTAT
	CsALKBH9	Forward	CTGAACAAGGGGTCTCTTCTAGTC
		Reverse	GACCGGACTCTGAAGAATGTGATA
	CsALKBH10	Forward	GACGATAAACCTTCTGATGGAGCT
		Reverse	CCATGCAAGTAATCTGAGTATGCC
	CsALKBH11	Forward	TGCTCTAACCATGAAGACTGTGAG
		Reverse	GACCTCTAACCACATTCACCGTAT
	CsECT1	Forward	ATCGTCCTCATTCTCATCTCATGG
		Reverse	GTTTGTACTTGCTATCGACCAACC
	CsECT2	Forward	CAAGAGATAAGGTGTAGGCAAGGT
		Reverse	CCTAGCTTTCTCCTCCTGCAATAT
	CsECT3	Forward	AGATTGGCTCACTCACTATCATCC
		Reverse	GCGTAACCATTAACTCTAACAGGC
	CsECT4	Forward	GGACTATGCTAAAGAAGGCTCAGA
		Reverse	CTGGTCTTACTAGTTGAGGACACC
	CsECT5	Forward	TGGTGCTATGATAGGAGTTGATGG
		Reverse	TGCACCAGTATCTAAGAAGGGTTC
	CsECT6	Forward	GCAGCAACCATACTATTCTTCACC
		Reverse	CCATTTGCTACGTCTCCAACATAC
	CsECT7	Forward	CTCGTCTTTCATTCTGGTTATGGC
		Reverse	CCACCAGTTCCAGATGTAACCATA
	CsECT8	Forward	CTTGATGGGAAGGATGATACGGAT
		Reverse	GGTGTGCTGAATGGAATCTACTTG
	CsCPSF30	Forward	TCTACCTTGAGCCAGATAGTGAAC
		Reverse	CCATTGTCCGAATTGATTACTCCC
Reference gene	GAPDH	Forward	TTGGCATCGTTGAGGGTCT
		Reverse	CAGTGGGAACACGGAAAGC
	β-actin	Forward	GCCATCTTTGATTGGAATGG
		Reverse	GGTGCCACAACCTTGATCTT
Gene silencing	CsMTC	siRNA	GCGCCCAUCAGAAAUUAAATT (sense) UUUAAUUUCUGAUGGGCGCTT (antisense)
	CsALKBH9	siRNA	GCGAUAAUGAUGGGAAUUATT (sense) UAAUUCCCAUCAUUAUCGCTT (antisense)
	CsECT8	siRNA	GGGCUACUCAAGUCAUGAATT (sense) UUCAUGACUUGAGUAGCCCTT (antisense)
	negative control (NC)	siRNA-NC	UUCUCCGAACGUGUCACGUTT (sense) ACGUGACACGUUCGGAGAATT (antisense)
