# Supplementary material for: Genome-Wide Investigation of N6-Methyladenosine Regulatory Genes and Their Roles in Tea (Camellia sinensis) Leaves During Withering Process
Source: Front Plant Sci. 2021 Jun 15;12:702303. doi: 10.3389/fpls.2021.702303 (PMC8240813; doi:10.3389/fpls.2021.702303)
Supplement: Supplementary file 3 [file Table_3.XLSX]

## Sheet: sheet1
Supplementary Table S3. Detail information of m6A regulatory genes in tea plants.
Gene Name	Gene Locus	Chromosome location	Protein length (aa)	Molecular weight (kDa)	Theoretical pI	Instability index	Aliphatic index	GRAVY	Subcellular localization
CsMTA1	CSS0005333.1	Chr12	762	84.4572	6.1	46.65	69.97	-0.602	nucleus
CsMTA2	CSS0012502.1	Chr12	774	85.6566	6.02	47.2	71.03	-0.577	nucleus
CsMTB1	CSS0011841.1	Chr7	1033	116.671	7.15	59.39	47.58	-1.238	nucleus
CsMTB2	CSS0049575.2	Chr1	819	91.2803	7	54.19	53.1	-0.916	nucleus
CsMTC	CSS0000683.1	Chr9	428	49.2341	7.16	46.76	82.64	-0.402	nucleus
CsFIP37	CSS0046637.1	Chr2	358	40.407	5.13	58	83.88	-0.51	nucleus
CsVIR1	CSS0006601.1	Chr13	1387	152.496	5.41	48.7	110.35	0.188	nucleus
CsVIR2	CSS0032246.1	Chr13	1387	152.363	5.43	48.43	110.14	0.182	nucleus
CsHAKAI	CSS0020158.1	Chr10	379	41.1295	5.35	75.01	43.3	-0.839	nucleus
CsALKBH1	CSS0020680.1	Chr11	265	30.3681	4.93	44.05	81.28	-0.438	nucleus
CsALKBH2	CSS0008489.1	Chr8	242	27.5151	9.23	39.55	69.3	-0.63	nucleus
CsALKBH3	CSS0017792.1	Chr10	498	54.9903	9.3	51.74	77.67	-0.563	nucleus
CsALKBH4A	CSS0008904.1	Chr14	924	104.002	5.89	53.42	87.29	-0.304	nucleus
CsALKBH4B	CSS0044734.1	Contig981	924	103.94	5.89	54.3	86.76	-0.312	nucleus
CsALKBH5A	CSS0048561.1	Chr2	459	47.4681	4.77	41.05	79.11	-0.471	nucleus
CsALKBH5B	CSS0030818.1	Chr2	409	45.7874	4.83	40.83	78.88	-0.45	nucleus
CsALKBH5C	CSS0040682.1	Chr1	670	74.8832	6.38	47.04	84.06	-0.349	cytoplasm
CsALKBH6	CSS0008831.1	Chr6	362	41.0057	6.22	55.73	75.72	-0.426	nucleus
CsALKBH7A	CSS0031376.1	Chr12	668	72.0726	6.41	43.97	71.78	-0.439	nucleus
CsALKBH7B	CSS0030661.1	Contig36	668	72.1026	6.41	43.74	71.63	-0.443	nucleus
CsALKBH7C	CSS0003370.1	Chr6	693	75.2352	7.65	55.9	67.37	-0.53	nucleus
CsALKBH8	CSS0017949.1	Chr13	425	50.6164	8.69	48.6	80.46	-0.475	nucleus
CsALKBH9	CSS0020059.1	Chr13	543	60.2036	5.84	48.81	81.49	-0.391	cytoplasm
CsALKBH10	CSS0031904.1	Chr11	265	30.1174	5.91	38.21	93.7	-0.289	nucleus
CsALKBH11	CSS0042953.1	Chr11	546	60.7174	5.53	62.03	78.37	-0.41	cytoplasm
CsECT1	CSS0027862.1	Contig370	708	77.7198	6.77	34.5	51.12	-0.831	nucleus
CsECT2	CSS0022073.1	Chr9	469	51.7233	8.77	35.68	75.86	-0.494	nucleus
CsECT3	CSS0049859.1	Chr9	468	51.5191	8.64	36.55	77.48	-0.477	nucleus
CsECT4	CSS0034046.1	Chr2	594	65.6544	5.64	40.13	58.42	-0.627	nucleus
CsECT5	CSS0032476.1	Chr5	690	76.1139	5.88	38.6	66.59	-0.542	cytoplasm
CsECT6	CSS0027998.1	Chr6	596	65.4002	6.61	45.11	56.31	-0.661	nucleus
CsECT7	CSS0000546.1	Chr4	602	65.9843	5.4	52.22	60.22	-0.684	nucleus
CsECT8	CSS0044732.1	Chr14	386	43.6086	6.17	46.09	69.72	-0.69	nucleus
CsCPSF30	CSS0024768.1	Contig1039	693	75.769	5.96	55.67	45.11	-0.869	nucleus
